# Supplementary material for: Lactate Secretion by Monocytes as a Determinant of Innate Immune Cell Fitness in Healthy Elderly
Source: Aging Cell. 2025 Oct 13;24(11):e70220. doi: 10.1111/acel.70220 (PMC12611318; doi:10.1111/acel.70220)
Supplement: Supplementary file 1 — Figure S1: acel70220‐sup‐0001‐FigureS1.ai. [file ACEL-24-e70220-s001.zip]

Archive with 6 entries (5 files):
- acel70220-sup-0001-FigureS1/
- acel70220-sup-0001-FigureS1/acel70220-sup-0001-FigureS1.ai
- acel70220-sup-0001-FigureS1/acel70220-sup-0002-FigureS2.ai
- acel70220-sup-0001-FigureS1/acel70220-sup-0003-FigureS3.ai
- acel70220-sup-0001-FigureS1/acel70220-sup-0004-FigureS4.ai
- acel70220-sup-0001-FigureS1/acel70220-sup-0005-FigureS5.ai
